# Supplementary material for: An invertible, invariant crystal representation for inverse design of solid-state materials using generative deep learning
Source: Nat Commun. 2023 Nov 2;14:7027. doi: 10.1038/s41467-023-42870-7 (PMC10622439; doi:10.1038/s41467-023-42870-7)
Supplement: Supplementary file 4 — Source Data [file 41467_2023_42870_MOESM4_ESM.zip]

Archive with 2 entries (2 files):
- Source Data Figure 5.zip
- Source Data Supplementary Figure 2.xlsx
