# Supplementary material for: An invertible, invariant crystal representation for inverse design of solid-state materials using generative deep learning
Source: Nat Commun. 2023 Nov 2;14:7027. doi: 10.1038/s41467-023-42870-7 (PMC10622439; doi:10.1038/s41467-023-42870-7)
Supplement: Supplementary file 4 — Source Data [file 41467_2023_42870_MOESM4_ESM.zip › Source Data Supplementary Figure 2.xlsx]

## Sheet: Source Data Supplementary Figur
-3.0 eV/atom (M3GNet)	-4.0 eV/atom (M3GNet)	-4.5 eV/atom (M3GNet)	-5.0 eV/atom (M3GNet)	-6.0 eV/atom (M3GNet)	-4.5 eV/atom (PBE)	MP-20 dataset
-2.85625	-3.28215	-3.23967	-4.2786	-3.47926	-3.52116	-0.575092
-2.07629	-3.84731	-4.31471	-3.62362	-3.99273	-4.16391	-0.942488
-2.6685	-3.26561	-3.91245	-3.67504	-3.13456	-3.86241	0.0648625
-2.38872	-3.206	-4.40464	-3.91771	-4.04297	-4.49736	-1.45612
-2.37506	-3.84994	-4.04986	-2.96129	-3.89535	-4.00325	0.0241391
-2.83181	-3.05823	-3.10003	-4.26766	-2.08265	-3.36592	-2.11731
-2.05078	-3.05771	-3.56773	-4.38672	-2.4542	-4.03771	-1.36116
-2.47091	-2.87406	-4.09624	-3.5928	-3.58921	-4.13849	-0.139186
-2.65591	-3.1075	-3.8325	-3.96597	-3.5395	-3.76707	0.014926
-1.89315	-4.32616	-3.12681	-3.63395	-3.17148	-3.71819	-0.43814
-2.57988	-3.94326	-3.14046	-3.20775	-2.45282	-3.67142	-1.08997
-2.69021	-3.37037	-3.40136	-3.92262	-3.75808	-3.82283	-0.517755
-2.06521	-3.0208	-4.42563	-4.41726	-4.31465	-4.42769	-0.797999
-2.0778	-3.70777	-4.04697	-3.42897	-2.44163	-4.13406	-0.379303
-2.32324	-3.29702	-3.05349	-4.25659	-3.05927	-3.45554	-0.601936
-2.82929	-3.98822	-4.17761	-3.97355	-3.06631	-4.21697	-2.6184
-2.12458	-3.95299	-4.38203	-4.25513	-4.33765	-4.42768	-0.337243
-2.90644	-3.41839	-3.53028	-4.46399	-3.27058	-3.83047	-0.00851756
-1.89126	-2.34568	-4.40805	-4.29143	-3.5928	-4.42189	-2.65167
-2.02221	-3.60712	-4.1336	-3.88747	-2.01327	-4.27857	-0.929998
-1.68688	-3.57987	-4.46812	-3.20923	-2.92183	-4.46627	-1.04171
-1.54461	-3.13721	-4.02148	-4.24034	-3.94405	-4.05532	-2.43886
-1.65206	-3.9746	-4.22126	-3.62886	-3.07829	-4.13547	-0.230299
-2.05508	-3.98849	-3.65482	-3.87439	-3.63279	-3.68694	-2.45651
-2.62732	-3.81427	-2.65256	-4.38287	-3.13139	-2.96129	-0.219031
-2.39389	-3.60087	-3.43526	-4.24068	-3.61619	-3.95958	-0.562226
-2.28518	-3.3538	-4.43484	-2.84441	-4.1443	-4.41266	-0.658216
-1.99956	-3.81666	-4.39329	-4.13445	-3.45861	-4.4264	-3.05112
-2.00528	-4.15548	-4.36534	-4.05311	-3.79612	-4.35787	-0.385438
-2.93667	-3.73108	-3.92963	-3.87919	-2.84728	-3.86816	-2.41424
-2.31641	-4.38583	-4.04575	-3.89048	-2.89889	-4.01319	0.0212745
-2.32449	-3.47048	-4.03674	-3.6363	-3.06186	-4.25101	0.00464145
-2.38829	-3.90373	-3.92404	-3.53519	-3.55678	-3.95726	-0.309952
-2.89307	-4.10905	-4.21934	-3.41533	-3.81838	-4.21971	-1.21553
-2.44863	-3.43141	-3.37004	-3.86	-4.26496	-3.28957	-1.98939
-1.9903	-3.88145	-4.15361	-3.96703	-2.23242	-4.32028	-0.76202
-2.77725	-3.5	-3.76692	-3.22969	-2.77702	-3.7217	-1.79692
-2.32142	-3.27212	-4.27229	-4.23645	-3.55111	-4.33412	-0.82713
-2.46675	-3.79599	-4.24149	-3.21259	-3.06133	-4.14483	-2.34594
-2.63924	-3.18771	-4.15785	-4.36366	-3.9793	-4.03791	-0.699795
-2.8304	-3.90403	-3.33897	-3.51797	-2.92201	-3.75039	0.0249401
-2.51341	-2.91137	-3.16904	-4.00701	-3.51212	-3.51984	-0.603056
-2.5851	-4.03673	-3.98546	-4.06952	-3.07599	-4.0409	-0.435942
-1.78297	-3.84593	-4.40703	-4.27552	-3.93583	-4.4028	-0.373913
-2.50718	-3.87033	-4.19539	-3.28471	-2.16865	-4.2048	-0.672907
-1.69412	-3.90424	-3.86857	-3.99819	-4.01998	-3.82786	-0.751401
-2.22388	-3.8832	-4.07264	-4.20392	-3.0417	-4.05104	0.041751
-1.89279	-3.13293	-4.1605	-3.5928	-2.12236	-4.14479	-2.11836
-2.15615	-3.69754	-3.99659	-4.27162	-3.25899	-3.8933	-0.166498
-2.7937	-3.4863	-3.2721	-4.07062	-2.22921	-3.90234	-0.410409
-2.4022	-3.88326	-4.38652	-4.11354	-3.10559	-4.36755	-0.424605
-2.54909	-4.21396	-4.00034	-4.03559	-3.54725	-4.15622	-1.45017
-2.31354	-3.06783	-3.6286	-3.85284	-3.64622	-3.67094	-0.0517929
-2.95082	-3.90174	-3.73726	-3.99436	-3.04749	-3.98465	-2.22358
-2.5064	-3.26018	-3.9563	-4.35165	-3.98205	-3.95692	-0.671992
-2.06139	-3.90559	-3.81188	-4.3327	-4.1855	-3.83591	0.00352234
-2.04612	-3.17178	-3.41985	-4.02806	-1.99703	-3.87265	-0.317817
-2.37738	-3.87231	-4.13253	-3.04319	-3.73258	-4.1843	-0.676622
-1.77294	-3.42156	-3.1243	-3.16216	-3.0232	-3.40396	-0.249998
-2.23368	-3.49305	-3.25484	-3.97853	-3.08523	-3.63569	-1.558
-2.5076	-2.8533	-4.02344	-3.92003	-3.56211	-3.95849	0.0726488
-2.04746	-3.28975	-1.86314	-3.85518	-1.99666	-1.74649	-0.21288
-2.6014	-3.24029	-3.72299	-3.92814	-2.97947	-3.71645	-2.23147
-1.97072	-3.4789	-3.73314	-3.08617	-3.10015	-3.78718	-0.367731
-2.01977	-3.46245	-4.39548	-3.8073	-3.67723	-4.4041	-1.7312
-2.37927	-3.31137	-3.03478	-4.38696	-4.30487	-3.60335	-0.436868
-1.85019	-3.38686	-2.09958	-3.37577	-2.86497	-2.47261	-0.288028
-2.3631	-4.08836	-4.34158	-3.79936	-4.1887	-4.37826	-0.296109
-2.15206	-3.16946	-3.2336	-3.79832	-4.33393	-4.2267	-0.791399
-1.05417	-3.46695	-3.7217	-3.98927	-2.29946	-3.83801	-2.42437
-2.14562	-3.4368	-4.04792	-3.98757	-4.22197	-4.27793	-0.349887
-1.89465	-3.99635	-3.42585	-2.17374	-3.60951	-3.68702	-3.05007
-2.04653	-3.25807	-4.29089	-3.57508	-2.8805	-4.30342	-2.043
-2.18124	-3.1576	-3.64143	-4.26773	-4.10334	-3.7425	-2.50145
-2.78097	-3.12872	-3.95635	-4.05259	-4.22052	-3.91101	-0.606114
-2.67749	-3.26087	-4.03068	-4.31832	-3.96205	-4.12072	0.0115663
-2.73557	-2.98199	-4.19535	-3.9477	-2.01283	-4.24998	-0.679264
-2.14134	-3.00235	-3.89421	-3.9264	-3.08924	-3.82017	-0.584303
-0.400628	-4.07048	-3.96586	-3.77825	-2.11006	-4.1051	-1.78443
-2.50301	-3.21922	-3.87614	-4.395	-3.42459	-3.79167	-2.67556
-2.67818	-4.08397	-3.8899	-3.86963	-2.80211	-3.89563	-0.410747
-1.82813	-3.39218	-3.9518	-2.87389	-3.07013	-3.9339	-0.731807
-2.72448	-3.85635	-3.15264	-3.68459	-3.06919	-3.74426	-2.72486
-3.07119	-3.72851	-2.95437	-3.46574	-2.78828	-3.3915	-0.334484
-2.28964	-2.989	-3.82654	-3.99292	-3.5928	-3.758	-0.497988
-1.96154	-3.97524	-3.30792	-4.36517	-3.25339	-3.72348	-0.393208
-2.39614	-2.67747	-1.89537	-3.88125	-3.05566	-3.40858	-0.698291
-1.72358	-3.52328	-4.11276	-2.96527	-4.07317	-4.04272	-0.04885
-2.75416	-3.99514	-4.092	-3.96322	-3.00575	-4.04536	-0.89346
-2.27371	-4.0301	-4.42555	-3.51492	-3.3897	-4.42744	-0.984245
-2.57612	-3.4064	-4.38588	-3.99456	-3.95588	-4.41772	-0.787027
-2.41822	-3.17519	-3.81679	-3.62786	-3.14271	-3.92406	-2.58104
-1.84424	-3.82216	-4.321	-3.95641	-3.02659	-4.32988	-1.55984
-2.94763	-2.78659	-4.22198	-4.10888	-3.6771	-4.20881	-1.56117
-2.09279	-3.3973	-4.34947	-3.38309	-3.74017	-4.34125	-0.0914878
-2.56805	-3.39988	-4.21713	-3.92818	-2.20906	-4.23863	-0.308164
-2.53872	-3.35994	-4.4666	-4.07983	-3.60557	-4.46629	-0.188387
-2.84273	-3.73124	-4.29337	-3.85462	-2.21715	-4.30144	0.0280595
-2.40933	-3.33668	-3.91137	-4.25799	-2.7992	-3.85619	-1.6432
-1.6558	-4.13773	-3.0327	-4.27404	-4.28217	-3.3317	-3.01776
-1.83125	-3.30627	-3.96799	-3.4398	-3.63262	-3.95718	-2.49992
-2.01333	-3.67864	-3.30125	-3.46108	-4.30631	-3.6471	-0.776287
-2.61532	-2.95044	-3.14393	-2.85705	-3.88519	-3.32131	-0.501376
-2.4347	-3.76238	-4.25358	-3.43929	-3.07854	-4.27502	-0.739199
-2.08874	-3.91658	-4.35775	-4.27046	-3.44359	-4.3627	-0.298032
-2.92206	-3.18902	-4.14172	-2.95598	-2.07972	-4.13776	-2.97415
-2.77282	-3.37837	-3.90079	-3.96456	-2.80372	-3.81695	-0.513538
-2.92258	-3.1837	-3.26625	-3.8648	-4.07707	-3.6006	-2.86007
-2.49758	-3.58609	-3.24203	-3.1087	-3.0392	-3.63428	-0.419373
-2.05971	-3.04093	-3.47262	-3.99439	-3.83582	-3.75182	-0.519499
-1.41202	-2.98445	-3.83411	-4.13604	-3.10447	-3.66149	-0.198054
-2.22422	-3.53974	-4.06322	-3.97653	-3.55079	-4.1539	-0.385022
-2.77779	-3.50798	-3.93113	-4.3659	-3.67287	-3.87605	-1.24085
-2.12132	-3.25849	-4.12079	-3.98978	-4.40638	-4.01967	-0.16384
-2.1272	-3.66594	-4.06662	-3.63336	-4.02113	-4.01541	-0.636801
-2.89169	-3.27389	-3.60218	-3.9468	-3.05714	-3.91781	-1.76963
-2.73664	-3.35865	-3.71983	-3.94653	-2.18297	-3.83237	-0.105534
-2.48866	-3.84058	-4.16878	-4.35105	-3.59681	-4.17769	-0.340687
-2.24469	-3.1155	-3.40481	-4.13169	-2.73566	-3.88591	-0.424914
-2.3831	-4.10448	-3.86127	-3.58133	-2.30464	-4.05193	-0.455793
-2.14419	-3.37789	-4.36229	-3.52223	-2.65994	-4.45121	-1.45736
-2.79408	-2.74416	-4.38066	-3.94998	-2.17948	-4.42745	-3.63259
-2.13444	-3.10652	-3.21595	-3.81393	-4.15804	-3.54113	-0.368267
-3.01334	-3.68655	-3.95499	-2.93346	-3.41137	-4.36788	-0.280866
-2.70394	-3.53833	-4.20899	-3.68434	-4.34397	-4.28188	-3.38313
-1.97645	-3.62837	-4.30351	-3.00941	-3.77504	-4.21826	0.021411
-2.10845	-3.42867	-3.29513	-3.82186	-3.11266	-3.7531	-0.938355
-2.36284	-3.95148	-4.39548	-3.60951	-3.28823	-4.39937	-0.666224
-2.4954	-3.54515	-3.95719	-4.05219	-2.15745	-3.83734	-0.0304023
-2.1639	-3.90958	-3.8563	-3.55796	-2.17846	-3.8477	-1.53261
-2.46965	-2.71571	-3.86389	-3.84967	-3.15446	-3.72137	-0.490267
-2.67484	-3.88407	-3.20902	-3.56463	-4.29833	-3.54513	-0.431311
-2.33685	-3.89093	-3.48838	-3.91383	-2.73774	-4.11465	-1.50892
-2.61604	-4.20093	-4.19002	-4.14026	-3.44337	-4.22946	-0.398913
-3.02359	-3.97658	-3.92321	-4.15174	-2.28299	-3.88644	-3.01808
-2.03081	-3.07733	-3.97132	-4.22871	-3.82904	-3.99686	-0.411194
-2.39371	-3.19911	-3.85392	-4.26997	-3.57979	-3.90204	-0.149829
-2.23301	-3.36073	-3.21854	-3.60115	-3.04196	-3.6484	-0.890656
-2.58467	-3.23744	-4.4554	-3.46115	-3.77109	-4.46828	-0.768178
-1.89887	-3.97774	-3.14898	-3.41094	-2.78894	-3.07006	-2.49859
-1.91428	-3.74699	-4.06722	-3.76188	-4.15685	-4.06637	-1.27668
-2.10288	-4.18804	-4.1143	-4.38764	-3.51608	-4.12551	-0.249246
-2.46649	-3.93006	-3.95526	-3.71465	-3.54243	-3.75294	-0.266342
-2.06904	-3.23256	-3.17504	-3.39519	-2.93007	-3.75728	-0.58028
-1.72966	-4.1823	-4.41015	-3.87985	-3.83416	-4.41267	-1.29585
-1.80137	-3.28243	-3.70746	-4.12255	-2.90503	-3.97767	-1.62294
-2.07379	-3.71618	-3.98271	-3.98734	-3.44517	-3.91617	-2.07805
-2.64488	-3.32194	-3.14409	-4.0411	-3.58265	-3.47401	-0.619793
-1.88406	-3.38863	-4.37699	-3.82558	-2.76327	-4.20137	-0.972621
-1.75873	-1.79882	-3.2536	-4.11785	-3.61645	-3.61498	-0.459394
-1.38799	-3.99574	-4.2151	-3.91542	-3.5928	-4.25393	-3.31806
-2.05571	-3.91528	-4.10362	-3.18151	-2.93367	-4.11632	-1.89358
-1.87347	-2.9683	-3.83264	-3.98317	-3.63546	-3.93338	-0.537684
-2.6307	-3.37825	-3.01814	-3.91285	-3.29153	-3.48659	-2.49187
-2.67158	-3.49986	-3.00229	-3.29883	-3.09828	-3.29789	-2.16945
-3.01019	-3.49078	-4.40533	-3.48789	-3.15883	-4.39649	-1.63823
-2.62044	-3.90228	-3.07678	-3.56891	-3.47926	-3.48085	-3.0268
-2.80182	-3.7008	-4.03684	-4.2396	-3.9044	-4.251	-3.05838
-2.43814	-3.9534	-3.78172	-3.60115	-4.09481	-3.78427	-0.371022
-2.20744	-3.27951	-4.32569	-3.98836	-3.02427	-4.34301	-0.676493
-2.50245	-4.13453	-4.38783	-3.26625	-3.5928	-4.39705	-2.18161
-1.78192	-2.37993	-3.02196	-3.11678	-3.59204	-3.46298	-0.537265
-1.97955	-4.10604	-3.91882	-3.37662	-4.30585	-3.88533	-3.43105
-2.72665	-3.53612	-3.72737	-4.15804	-2.8047	-3.79473	-1.79875
-2.05878	-4.37169	-4.17211	-3.07313	-3.47853	-4.07423	-1.70682
-1.88098	-3.61386	-2.93573	-3.86959	-3.07704	-3.36886	-1.30112
-2.76983	-3.5132	-4.09204	-3.47163	-2.96108	-4.01702	-0.671875
-2.31647	-3.46906	-3.77743	-3.40483	-3.11099	-4.03103	-2.26346
-2.1	-3.39537	-4.0062	-4.18317	-3.05852	-3.99203	-2.91469
-2.66676	-3.15931	-4.39648	-3.00712	-3.89375	-4.40306	0.000237268
-2.10236	-3.19747	-4.42199	-4.22642	-3.06773	-4.42689	-1.09474
-2.47178	-3.60782	-4.13347	-4.06066	-3.38961	-4.20857	-0.531187
-2.44645	-4.0524	-4.14979	-4.19164	-3.05092	-3.91502	-1.4927
-1.53872	-3.97321	-3.54207	-3.89123	-4.3806	-3.76407	-2.14819
-2.06101	-3.78713	-3.48596	-3.33534	-4.1866	-3.60513	-2.37959
-2.63686	-3.70229	-4.37195	-3.86139	-2.00246	-4.37437	-0.468258
-2.19688	-3.74403	-4.35469	-3.97548	-3.71942	-4.3478	-2.75999
-2.53729	-3.15321	-3.31083	-4.10338	-3.99574	-3.74129	-0.658242
-2.01479	-3.91862	-3.48859	-3.98295	-2.04715	-3.82304	-0.641515
-1.89138	-3.47256	-4.28342	-2.97859	-3.07911	-4.30122	-0.381181
-2.15794	-3.55112	-4.31807	-4.36843	-3.58141	-4.14826	-0.33179
-2.57334	-3.64134	-3.02946	-3.95668	-3.85628	-3.96252	-0.36977
-1.96881	-4.14391	-3.92947	-3.89268	-2.91563	-3.94585	-2.11626
-2.33426	-3.58007	-4.01125	-3.29332	-2.11336	-4.1131	-0.119308
-2.61484	-3.94028	-3.92732	-3.85061	-3.0726	-3.86358	-0.436709
-2.67055	-2.88495	-4.1883	-3.01085	-3.44881	-4.14743	-0.484666
-2.97541	-3.28683	-4.23753	-3.91522	-4.08072	-4.43314	-2.77877
-2.10367	-3.11546	-3.90865	-3.65627	-3.63455	-3.87475	-2.75881
-2.67186	-3.30503	-3.25211	-4.14627	-3.97589	-3.61894	-2.92561
-2.30807	-3.65633	-4.42118	-4.24773	-2.98011	-4.41758	-3.41181
-2.45222	-3.45505	-3.72642	-4.14453	-4.14503	-3.78025	-2.05428
-2.30356	-4.5605	-3.08343	-3.91919	-3.10568	-3.56968	-0.261059
-2.32535	-4.02318	-3.95034	-2.5377	-2.97241	-4.06382	-1.89417
0.653024	-3.40721	-4.34751	-4.09986	-3.06153	-4.36436	-0.0791951
-2.25639	-3.30616	-4.47143	-4.01836	-3.06766	-4.48188	-3.40306
-2.40057	-3.25706	-3.90597	-4.19561	-3.04612	-4.13799	-0.908165
-2.56296	-3.56813	-4.09673	-3.85647	-3.23119	-4.35433	-0.448402
-0.748708	-3.16072	-4.18953	-3.85863	-2.97824	-4.23625	-0.74726
-2.88153	-3.25303	-4.27205	-3.38243	-3.87134	-4.3171	-2.64008
-1.98306	-3.16692	-3.04099	-4.12505	-3.90844	-3.40816	-1.16673
-2.13217	-3.40571	-4.00014	-3.82508	-2.74489	-3.91978	-0.788488
-2.13924	-3.40158	-3.00596	-3.67506	-3.58044	-3.90016	-3.01346
-1.88241	-3.90839	-4.47696	-4.14748	-3.86248	-4.48203	-1.29475
-2.1127	-2.87867	-3.46144	-4.1759	-4.30322	-3.59852	-0.299639
-2.27445	-4.05352	-2.09172	-3.9446	-3.52468	-3.93625	-0.228938
-1.82346	-3.20401	-4.22707	-2.96352	-4.0622	-4.22814	-0.389705
-2.91405	-3.29553	-3.61914	-4.30501	-3.5132	-3.66301	-1.91914
-2.63901	-3.8258	-3.92599	-4.06658	-3.75179	-4.02022	-0.921309
-1.97192	-3.91041	-4.04113	-3.72963	-2.73672	-3.92239	-0.0391448
-2.88849	-3.90558	-3.69657	-3.21793	-2.80469	-3.6641	-1.06554
-2.48363	-3.21833	-3.85761	-3.63683	-3.00992	-3.79334	-2.37255
-2.6976	-3.5657	-3.98665	-4.1394	-2.82295	-4.13061	-0.65596
-1.81914	-3.2563	-3.39393	-3.98866	-3.08222	-3.79681	-0.374795
-1.41437	-4.39322	-3.33986	-3.31252	-2.22194	-3.74164	-0.17678
-2.32581	-3.96318	-3.95553	-4.01889	-2.84237	-3.90363	-0.2304
-1.26061	-2.91495	-3.24184	-3.55802	-3.09769	-3.61568	-0.0320048
-2.14726	-3.19416	-3.17962	-3.62252	-3.02618	-3.41	-1.81994
-2.85221	-3.05196	-3.52135	-3.73558	-3.79238	-3.51277	-0.983752
-2.42052	-3.5971	-4.22778	-4.34197	-4.11291	-4.15103	-1.08172
-2.60565	-3.05577	-3.75407	-4.02063	-4.32093	-3.89821	-0.803081
-2.42925	-3.80428	-3.62103	-3.03627	-2.15648	-3.60528	-0.407139
-1.98001	-3.05706	-3.73986	-4.2301	-2.19938	-3.84313	-0.287413
-1.82355	-3.90311	-3.45953	-4.11258	-3.92593	-3.77468	-0.432922
-1.85123	-3.32225	-3.62254	-2.35581	-3.01605	-3.83129	-0.485722
-2.20183	-3.0729	-3.62591	-3.67221	-3.495	-3.64809	-0.751475
-2.47332	-4.09353	-3.91947	-3.84701	-2.22464	-3.86493	-0.0831538
-2.6048	-3.86295	-3.63077	-3.99126	-3.11234	-3.53842	-2.26266
-2.70478	-4.03662	-4.39704	-3.71835	-2.60387	-4.44062	-2.52608
-2.03596	-3.68957	-4.11801	-4.3049	-4.29975	-4.02113	-2.49736
-2.20283	-3.35177	-4.43338	-4.37321	-3.6782	-4.43832	-0.864999
-1.98172	-3.78031	-3.08481	-4.49309	-3.06745	-3.53507	-0.470256
-0.941051	-2.90323	-4.03076	-3.13852	-4.24881	-3.9875	-0.442719
-2.59604	-3.29766	-4.40937	-3.53913	-2.02858	-4.41426	-0.0790725
-2.72748	-4.44167	-4.24923	-3.06011	-3.56225	-4.29618	-0.321616
-1.93019	-3.48733	-4.197	-3.96195	-2.24448	-4.22543	-1.03432
-2.36277	-3.92718	-3.73855	-3.93071	-2.20822	-3.71633	-0.527076
-1.98248	-3.82094	-3.88591	-3.12322	-3.0009	-4.038	-1.29136
-2.08852	-2.79966	-3.25048	-4.1364	-3.0427	-3.73294	-0.65056
-2.68992	-2.98881	-3.14202	-4.35287	-3.42274	-3.4705	-0.42198
-2.12139	-3.12319	-4.46072	-3.94952	-3.37579	-4.46448	-2.36003
-2.52708	-3.97971	-3.35241	-4.23348	-4.26289	-3.85036	-0.969154
-2.51602	-3.94423	-3.24909	-3.99928	-3.8798	-3.65028	-0.600637
-1.89821	-3.52234	-3.1689	-3.7458	-3.06014	-3.63614	-0.489342
-2.47507	-4.27743	-3.21416	-3.83667	-3.14032	-3.5715	-2.42062
-2.37793	-3.50398	-4.21302	-3.36276	-2.84032	-4.23272	-0.0385378
-2.17338	-3.31496	-3.85727	-3.55181	-2.40787	-3.69969	-1.59969
-2.26114	-3.84118	-4.02764	-3.5928	-3.65848	-4.07726	-0.453955
-2.25524	-3.33416	-3.85422	-3.55419	-3.5755	-3.78595	-0.743868
-1.46879	-3.33856	-4.29959	-4.41535	-3.74069	-4.32065	-1.09401
-2.84498	-3.23211	-4.18447	-3.82426	-3.21328	-4.23503	-0.186635
-1.58327	-3.27902	-4.44155	-3.8149	-3.96604	-4.4385	-1.46661
-1.50535	-2.99709	-3.54243	-2.20794	-3.99709	-3.51973	-1.7034
-2.01719	-3.99941	-2.89081	-3.60115	-3.5761	-2.53148	-2.22883
-2.80563	-3.33736	-3.91868	-4.17296	-3.60072	-3.83816	-2.35328
-2.49352	-3.61384	-3.62512	-4.07771	-3.07645	-3.66081	-2.20544
-2.72259	-3.44635	-4.15795	-3.3756	-4.04124	-3.61006	-1.88062
-2.40888	-3.06381	-3.66843	-3.39416	-2.43617	-3.66517	-0.477813
-2.01157	-3.47241	-3.42675	-4.14569	-2.81038	-3.80097	-0.289275
-2.30947	-3.18464	-3.99218	-3.91507	-3.37982	-4.12887	-1.87954
-2.49365	-3.24998	-3.196	-4.43596	-3.06914	-3.54348	-3.44172
-2.63579	-3.12767	-3.9093	-3.78817	-3.10033	-3.90661	-0.0547745
-2.69831	-1.97617	-4.12722	-4.27191	-4.34434	-4.01761	-2.37194
-1.87407	-2.61383	-4.41722	-3.09064	-3.02972	-4.41462	-2.26282
-2.52191	-3.41363	-4.07023	-3.30347	-3.42256	-4.30822	-0.354794
-2.22012	-3.37393	-3.0607	-4.04211	-1.92561	-3.42859	-2.43176
-2.03366	-3.31427	-3.93093	-3.97165	-2.93235	-4.01309	-0.196896
-2.17984	-3.95775	-4.48403	-4.33228	-2.44399	-4.49016	-0.203834
-2.25242	-2.88415	-4.42374	-2.95871	-2.01857	-4.42767	0.0330007
-2.61784	-3.44512	-4.2431	-3.78705	-2.78289	-4.30291	-0.712074
-2.55334	-3.2023	-3.61789	-4.07969	-2.71656	-3.84237	-2.11168
-1.58907	-3.18069	-3.62584	-3.721	-2.72682	-3.61715	-0.993139
-2.89477	-3.72234	-2.99841	-4.08097	-3.63109	-3.36682	0.0261424
-1.96288	-3.43034	-4.377	-4.34907	-2.85514	-4.41103	-0.530952
-2.22357	-4.44193	-2.46113	-3.02513	-4.0405	-2.76921	-0.459104
-2.64521	-4.00706	-4.15971	-3.65353	-3.23904	-4.16077	-0.274591
-2.49656	-3.21946	-3.97183	-3.95023	-4.04801	-3.89271	-0.891009
-2.46135	-3.34888	-4.39798	-4.00552	-3.53957	-4.46065	-3.63457
-2.57922	-3.94537	-3.9199	-3.91935	-3.46546	-4.03831	-0.0352506
-2.96756	-3.18264	-3.89262	-4.25757	-3.06259	-3.81008	-0.405883
-2.67371	-3.86468	-3.64898	-4.04366	-3.0855	-3.96939	-0.487136
-2.16438	-2.89451	-3.70474	-3.89263	-4.0166	-2.34767	-0.46477
-1.97888	-3.15012	-3.55378	-4.38285	-2.34618	-3.96481	-0.589249
-2.12893	-3.32394	-3.10193	-4.13544	-3.13586	-3.48875	-0.396868
-2.18269	-3.54794	-3.19469	-3.18017	-2.0469	-3.10595	-0.448406
-2.6236	-2.86855	-4.24167	-4.41241	-2.73456	-4.25282	-2.09912
-1.92168	-3.16427	-4.09359	-3.51	-2.9095	-3.87087	-0.616666
-2.40092	-3.81894	-3.58287	-4.12826	-2.78834	-4.17906	-0.598183
-1.38882	-2.48148	-4.19705	-4.14979	-4.13908	-4.09931	-0.331041
-2.24699	-3.89669	-4.25244	-4.18653	-2.25475	-4.25236	-0.483848
-2.57625	-3.93712	-3.6314	-3.88341	-3.357	-3.77501	-0.317598
-2.32617	-3.35232	-4.18232	-3.57236	-4.17069	-4.18147	-2.52228
-2.04578	-4.04414	-4.42915	-4.26127	-3.36042	-4.42619	-1.13009
-2.23653	-3.56843	-3.69377	-3.62902	-2.01037	-3.76076	-0.474239
-1.00113	-3.55163	-3.5848	-4.13625	-3.82413	-3.9523	-0.105335
-2.23701	-3.84277	-4.22216	-4.03393	-4.35574	-4.06366	-0.699579
-2.94062	-3.52549	-2.76642	-3.89302	-4.29841	-3.62823	-0.658003
-2.13791	-3.87673	-4.06142	-3.43195	-3.23525	-4.29803	-0.953104
-2.73753	-3.35978	-3.5542	-4.04173	-3.11584	-3.60961	-0.543759
-1.79761	-2.64113	-3.94914	-3.96575	-3.06897	-3.92662	-3.29105
-2.16933	-3.26819	-4.08361	-3.31916	-3.92407	-4.23067	-1.42408
-1.95302	-3.97829	-4.3339	-3.97419	-3.3911	-4.34642	-0.842628
-1.87378	-3.09874	-3.97159	-3.28691	-3.12946	-4.0413	-0.433829
-1.87186	-3.46759	-3.7088	-4.14615	-3.56565	-3.69609	-0.333964
-2.71746	-3.15773	-3.82844	-3.30532	-3.03038	-3.80342	-0.618977
-1.74966	-3.53354	-2.88291	-3.16361	-3.30969	-3.49404	-0.678929
-2.78991	-3.1209	-4.00632	-4.37947	-3.17402	-4.18141	-0.84359
-2.09473	-3.34947	-3.90182	-3.55635	-3.07168	-3.88211	-2.45758
-2.93613	-3.18816	-4.14571	-4.07742	-3.39079	-4.06827	-2.58624
-1.95127	-2.73083	-4.42102	-3.12314	-3.88904	-4.43226	-0.49657
-2.47404	-3.117	-3.19639	-4.2882	-3.56202	-3.86706	-2.40166
-2.47621	-4.49099	-3.93373	-3.90199	-3.17438	-3.83712	-0.303089
-2.57613	-3.10746	-4.0714	-3.42583	-3.09125	-4.02151	-0.834449
-2.13574	-3.69495	-3.70925	-3.98635	-3.28508	-3.86835	-0.588306
-2.22792	-3.61955	-4.0022	-3.52503	-3.01991	-3.94086	-2.05545
-2.58294	-3.04759	-4.37752	-4.37491	-2.90688	-4.55719	-0.124616
-2.60385	-3.99843	-3.7197	-4.48367	-4.26407	-4.28461	-2.71837
-2.44944	-3.31825	-3.93624	-3.96993	-2.25263	-3.81686	-0.465724
-2.08999	-3.49694	-3.778	-3.90806	-3.06174	-4.41273	-0.859023
-1.66197	-3.94305	-4.34232	-3.09552	-2.84929	-4.35402	-2.63336
-1.74997	-3.85644	-3.62686	-3.89667	-4.34815	-3.65415	-3.0347
-1.95754	-3.88155	-3.87083	-3.97662	-2.11245	-3.87069	-0.0510747
-1.47337	-2.66314	-4.04998	-3.3551	-3.51495	-4.05624	-0.710184
-2.57861	-3.37606	-3.76924	-4.28086	-3.58448	-3.8334	-2.57805
-2.621	-4.11015	-4.43478	-3.61808	-2.58664	-4.41274	0.0251621
-1.84208	-3.18257	-4.30513	-3.34106	-3.11435	-4.08135	-0.378272
-2.19166	-3.21493	-3.88187	-3.93554	-4.27706	-3.85424	-0.683015
-1.99072	-3.09897	-3.96161	-3.79413	-3.92496	-4.15093	-3.9584
-1.661	-3.15168	-4.04623	-3.69758	-4.18433	-3.85333	-1.03576
-2.27697	-3.48837	-3.31943	-3.76469	-3.62621	-3.71403	-0.586319
-2.9653	-3.71596	-3.23388	-3.56463	-4.27897	-3.63492	-0.336867
-2.56784	-3.95114	-4.05475	-3.76805	-3.5873	-4.07959	-3.06925
-2.60476	-2.94613	-3.40706	-4.18788	-3.60951	-3.67939	-0.528823
-2.76337	-3.33653	-3.99005	-3.5928	-3.60951	-3.97289	-3.45046
-2.69165	-2.90768	-4.16682	-4.4069	-2.67829	-4.23644	-2.42852
-2.20732	-3.42279	-3.44157	-3.94158	-2.2567	-3.41793	-0.346517
-2.08029	-4.00591	-3.26551	-3.90838	-1.99619	-3.62954	-1.59274
-2.75448	-3.24897	-4.47019	-3.38334	-2.79468	-4.47816	-0.578402
-2.60853	-3.42037	-4.13685	-3.98852	-3.32698	-4.16394	-0.738784
-2.36864	-3.18069	-4.2981	-3.50635	-3.25823	-4.36255	-1.16146
-2.37232	-2.85142	-4.16343	-4.20666	-3.04788	-4.21169	-0.829124
-2.76402	-3.97319	-3.91052	-3.95562	-3.04676	-4.08496	-0.824749
-2.47369	-3.56412	-4.2149	-4.22955	-3.12133	-4.24446	-0.381589
-2.16513	-3.0584	-4.43902	-4.37253	-4.05316	-4.44522	-1.85492
-2.47533	-3.94225	-3.19748	-3.07255	-3.39079	-3.48641	-0.43255
-2.25021	-3.18868	-3.962	-3.83504	-2.54647	-3.9482	-3.09345
-2.21759	-3.29119	-3.27003	-3.88145	-2.91838	-3.84425	-0.868469
-2.53658	-3.11663	-4.07733	-3.46405	-3.33527	-4.0709	-0.57191
-2.92137	-2.88193	-3.91024	-3.99483	-2.9327	-3.93052	-0.783494
-2.06969	-3.25272	-4.47665	-3.8086	-3.88856	-4.48212	-1.62864
-1.89194	-3.51842	-3.19735	-4.21873	-3.64835	-3.54442	-1.21974
-2.73274	-3.42595	-4.11129	-3.8284	-3.07178	-4.00287	-0.357401
-2.15752	-4.09576	-4.01731	-3.601	-2.20723	-4.24702	0.00654997
-2.65719	-2.73379	-4.34713	-3.9682	-4.1996	-4.34835	-0.143396
-2.44087	-3.7768	-3.36316	-3.69637	-3.88628	-3.69031	0.0101196
-2.18789	-2.63609	-3.34611	-4.22509	-2.99109	-3.77693	-0.414498
-1.9786	-3.84541	-4.03837	-3.36528	-3.15033	-4.06608	-2.28401
-2.40335	-3.42536	-3.81497	-3.93315	-3.85903	-4.0698	-0.400576
-2.49697	-2.93812	-3.94381	-3.64028	-3.99243	-4.16602	-0.578046
-2.46106	-3.2202	-4.1767	-4.14458	-3.02036	-4.0764	-2.18313
-2.48184	-3.26229	-4.01357	-4.14304	-3.59716	-3.90939	-3.67299
-2.38349	-4.0037	-4.23607	-3.91745	-3.19632	-4.25478	-1.87685
-2.11114	-2.68127	-3.08112	-3.39233	-3.39682	-3.70008	-0.303056
-2.05703	-2.18075	-3.86513	-3.49687	-3.5761	-4.07538	-0.050745
-2.27359	-4.05385	-4.45983	-3.95776	-3.56254	-4.48181	-1.92745
-2.52343	-3.63028	-3.16869	-3.89147	-3.02867	-3.49096	-0.570386
-2.30999	-3.73867	-4.16977	-3.53736	-3.19914	-4.23218	0.0507089
-2.24664	-3.03141	-3.8477	-4.23979	-2.19008	-4.33882	-1.80597
-2.21908	-3.8238	-3.67782	-4.26277	-4.24557	-3.93443	-0.993335
-2.57131	-4.15275	-4.47723	-2.90056		-4.48177	-0.273092
-2.42574	-3.01358	-4.10599	-3.86236		-4.32549	-3.56589
-2.60579	-3.30428	-4.43778	-4.38031		-4.45528	-1.02942
-2.89732	-3.77684	-3.98601	-3.92076		-3.96496	-2.65675
-2.80727	-3.38284	-4.01594	-3.36171		-3.87085	-2.31988
-2.733	-3.16308	-3.35275	-3.95768		-3.72203	-2.79618
-2.28047	-3.94131	-3.9996	-4.11646		-4.02476	-3.69164
-2.60505	-3.63604	-4.0697	-3.90346		-4.08197	-0.861872
-2.65156	-3.79241	-3.30549	-3.98988		-3.74227	-0.882435
-2.58273	-3.88018	-4.31263	-3.8899		-4.30539	-1.52129
-2.6863	-3.67153	-4.22062	-4.27327		-4.29206	-0.655984
-2.82646	-3.27011	-4.27568	-4.07643		-4.33661	0.000708159
-2.61211	-4.05408	-4.1975	-4.25291		-4.25174	-2.27748
-1.8536	-3.28163	-3.84831	-3.84827		-4.22638	-2.25626
-2.47278	-4.13211	-3.20786	-3.6678		-3.62851	-2.20811
-2.75197	-3.6954	-4.22572	-4.31933		-4.09971	-0.252502
-2.09936	-2.99543	-3.80051	-4.40323		-3.72586	-1.28848
-2.72939	-2.90276	-2.86705	-4.11968		-2.85845	-2.43254
-2.14717	-3.12269	-2.87021	-3.9532		-3.72562	-3.50272
-2.32115	-3.92121	-3.93003	-4.04769		-3.85854	-0.65799
-1.23409	-2.89095	-3.97788	-3.97511		-3.96092	-1.45894
-2.44194	-3.72195	-3.98264	-2.98254		-3.95661	-0.806701
-2.73362	-3.40264	-3.9181	-3.76462		-4.14377	0.0317492
-2.24881	-4.2779	-4.29371	-3.95798		-4.30492	-0.713485
-2.27257	-2.68822	-4.52748	-4.18254		-4.53109	-1.04456
-2.02348	-3.96691	-3.76517	-3.96199		-3.8097	-1.62888
-2.98263	-3.11593	-4.42983	-3.97197		-4.43011	-3.62083
-2.07427	-3.14755	-4.06372	-3.99009		-3.93212	-2.06811
-2.68865	-3.0145	-3.70352	-4.15301		-3.89203	-0.387501
-1.7265	-3.31421	-4.03686	-3.63495		-4.251	-0.245159
-2.87865	-3.44226	-4.26195	-4.43923		-4.26133	-0.445461
-2.32673	-3.23093	-3.1598	-4.10981		-3.15087	-2.54464
-2.91339	-3.44036	-4.27689	-4.20197		-4.24744	-0.179641
-2.43495	-3.38615	-2.90696	-3.55777		-3.22296	-0.0669035
-1.73265	-3.35481	-4.17902	-4.15173		-4.11513	-2.49352
-2.6353	-3.42406	-4.03825	-4.87126		-2.63499	-0.0195819
-1.84199	-2.78373	-3.10018	-3.96569		-3.41316	-2.66517
-2.23472	-3.25465	-4.31464	-3.01777		-4.32037	-0.855335
-2.35227	-4.25818	-3.61726	-3.53797		-3.82122	-1.4349
-2.06839	-3.47796	-3.45687	-4.31207		-3.42267	-2.3785
-2.88286	-3.77199	-4.40187	-3.42872		-4.40147	-2.3467
-2.26238	-3.16817	-4.21051	-4.1174		-4.26458	-2.10872
-2.2429	-3.21962	-3.87838	-3.7238		-3.88182	-0.514643
-2.68056	-3.98755	-4.10793	-3.24327		-4.03087	-0.501765
-1.93585	-3.24312	-4.20761	-3.88004		-4.22124	-1.05245
-1.81492	-4.02967	-4.04227	-3.86563		-3.97421	-1.96018
-2.20403	-3.37028	-3.14904	-3.97174		-4.13552	-0.707689
-2.39942	-3.45658	-4.36733	-3.93924		-4.42932	-0.949499
-2.65818	-4.02459	-3.76222	-3.9738		-3.94017	-1.51028
-2.14404	-3.61466	-4.23303	-3.95973		-4.24148	-1.99799
-2.09654	-2.99963	-3.671	-3.72923		-3.63321	-1.55503
-2.32863	-3.84173	-3.73708	-4.33447		-3.88452	-0.576272
-2.15085	-3.07999	-4.44887	-3.68005		-4.44562	-0.820892
-2.05698	-2.76985	-4.05373	-4.54535		-4.05269	-2.74198
-2.05267	-3.69909	-3.98606	-3.80106		-3.94333	-0.0249484
-1.66975	-3.41159	-4.47056	-3.39183		-4.46851	-2.66042
-1.7312	-3.09504	-3.33837	-3.96923		-3.34439	-0.520502
-1.78383	-2.97947	-4.00361	-3.72929		-3.95974	-1.18782
-2.05151	-3.19426	-4.01319	-3.80466		-3.92095	-2.73383
-2.50863	-3.46302	-3.04632	-3.60115		-2.93155	-0.744276
-1.6588	-2.76705	-3.04892	-3.31431		-3.60208	-3.11371
-2.25091	-3.98555	-4.3759	-3.33456		-4.37134	-0.433361
-2.22676	-3.34216	-3.55433	-4.27206		-3.96046	-0.582529
-1.92323	-3.95657	-3.8646	-3.80834		-3.91629	-1.38846
-2.10782	-2.99789	-3.99393	-4.20441		-3.99855	-0.256836
-1.75269	-3.06702	-4.36731	-2.40099		-4.25762	-0.833476
-2.5219	-4.01034	-4.05422	-4.10079		-4.22987	-0.406154
-2.20179	-3.48357	-3.96819	-4.16658		-3.94809	-2.41131
-2.45749	-3.44876	-4.09907	-3.357		-4.02359	-0.563527
-2.09145	-3.41823	-3.31503	-3.98269		-4.04183	-2.55217
-2.46088	-3.83358	-4.09519	-4.17758		-4.06409	-2.10777
-2.5354	-2.84126	-4.00367	-3.56772		-4.09914	-0.458021
-2.45917	-3.07159	-4.07693	-3.77508		-3.98143	-0.78147
-2.05821	-3.42037	-3.85328	-3.85794		-3.83549	-0.879932
-2.77813	-3.46499	-3.74902	-3.45623		-3.79588	-1.03901
-2.74049	-2.99804	-4.22333	-3.84455		-4.23487	-0.828721
-1.98042	-3.345	-4.01156	-3.2878		-3.99759	-0.692933
-2.21226	-3.86172	-4.36054	-3.71754		-4.34156	-0.784702
-2.6342	-3.87023	-3.94076	-2.96401		-3.90382	-1.49103
-2.24503	-3.31435	-3.85426	-3.96551		-3.78703	-0.418279
-2.33681	-3.85609	-3.92775	-4.13728		-3.91287	-0.559302
-2.40874	-4.12587	-4.40196	-3.07403		-4.41786	-1.72996
-2.43726	-3.80579	-3.7286	-3.75569		-3.63299	-2.02581
-2.2944	-3.91784	-3.96501	-4.1392		-4.15623	-0.759
-2.62448	-3.60104	-4.40441	-3.86378		-4.4106	-0.0968338
-1.42152	-3.50092	-3.97776	-3.17298		-3.84518	-3.01553
-2.67382	-3.2837	-4.10079	-3.92945		-4.21251	-0.818231
-2.46973	-4.05677	-3.50988	-4.22142		-3.9826	-0.685061
-1.71752	-3.15644	-3.87302	-4.36115		-3.87037	-0.532267
-2.30608	-3.4675	-3.56417	-4.00187		-3.4994	-0.97906
-2.92825	-4.3701	-3.53577	-3.83118		-3.52098	-1.58424
-2.41122	-3.21557	-3.94108	-3.9035		-4.1444	-2.18234
-2.21776	-3.81193	-4.2427	-3.84377		-3.87585	-0.738828
-2.60001	0.0167585	-3.79479	-4.17145		-3.83297	-2.39868
-2.41866	-3.74077	-4.27195	-4.32574		-4.27268	-0.418303
-2.74339	-3.46773	-3.52469	-3.93887		-3.96031	-0.298218
-2.00473	-3.48925	-3.42007	-4.31975		-3.82493	-1.62483
-2.25276	-3.8873	-4.27131	-3.54289		-4.27154	-2.38506
-2.2925	-3.23154	-4.37076	-3.886		-4.36552	-1.50326
-2.51752	-3.21492	-4.04016	-3.12936		-3.9728	-0.324725
-1.96593	-4.0963	-3.29294	-3.10477		-3.78008	-0.508237
-2.32006	-3.00662	-3.18372	-4.31521		-3.40711	-2.48538
-2.62022	-3.83271	-4.33941	-3.10402		-4.36663	0.0390594
-2.52405	-4.35114	-4.0342	-3.80847		-4.01452	0.0359979
-2.45969	-3.13635	-4.46207	-3.99098		-4.46054	-0.580143
-2.15792	-3.78364	-3.20227	-4.26363		-3.25491	-0.366423
-1.94244	-3.75965	-4.04784	-4.17021		-4.03068	-1.63868
-2.61298	-3.18726	-3.88183	-4.32017		-4.02762	-0.599898
-1.82503	-3.17872	-3.79205	-4.14265		-3.94485	-0.453656
-2.27515	-3.29923	-2.75056	-3.99771		-3.19553	-0.258886
-2.17729	-3.2282	-2.82142	-4.27622		-3.31584	-0.713826
-2.85725	-3.23528	-4.02241	-4.04709		-4.00423	-1.99948
-2.41128	-3.40759	-4.36924	-3.18338		-4.46221	-2.70121
-2.14538	-3.59382	-3.80064	-3.65978		-3.98692	-2.40744
-2.48939	-3.07275	-4.13081	-4.01219		-4.03739	0.00969486
-2.82759	-4.18174	-3.41013	-4.40823		-3.93662	-1.93384
-2.05636	-3.46942	-3.1963	-4.19664		-3.53339	-0.770372
-2.04577	-3.36983	-3.97856	-4.3923		-3.89508	-1.85333
-2.23654	-3.38334	-3.89484	-3.90693		-3.86559	-0.336073
-2.41228	-3.27651	-3.99013	-3.83445		-3.82411	-2.65003
-2.19052	-4.2766	-3.41935	-3.54516		-3.2905	-0.0594604
-2.35729	-3.10296	-3.41908	-4.2876		-3.82878	-2.02134
-2.28552	-3.81541	-4.11043	-3.50162		-4.12528	-0.342278
-1.8728	-3.87253	-4.0279	-4.30497		-4.23748	-3.04139
-1.8585	-3.65575	-3.2916	-2.98385		-3.05573	-1.00731
-2.53642	-3.44642	-3.43182	-3.68035		-3.90766	-0.346594
-1.68119	-3.32318	-3.50567	-3.06056		-3.79635	-0.942079
-1.86937	-2.66216	-3.90655	-4.08552		-3.86969	-0.0397074
-1.99803	-3.45535	-4.2401	-4.34995		-4.26314	-1.2048
-1.47053	-4.28284	-3.39112	-3.78728		-3.86812	-2.818
-2.51613	-3.69472	-3.91257	-4.10184		-3.90096	-0.449778
-2.32663	-3.58987	-3.26952	-4.24462		-3.90247	0
-1.86758	-3.37369	-4.23276	-3.9614		-4.25535	-0.5809
-2.24778	-2.4576	-4.11098	-4.29875		-4.09455	-2.79411
-2.42228	-2.85255	-4.03537	-3.98889		-4.24382	-0.618682
-2.85589	-3.52727	-4.51578	-4.01528		-4.53108	-0.724931
-2.12241	-2.80418	-3.70035	-4.18307		-3.95061	-0.337239
-2.42143	-4.13322	-3.70603	-3.07213		-3.60678	-1.02787
-2.60017	-4.07399	-3.38911	-4.36032		-3.44164	-0.389478
-2.88103	-3.14147	-3.78478	-3.92154		-3.94109	-0.0620258
-2.09026	-3.68142	-4.34901	-3.71698		-4.37252	-2.11301
-2.75534	-3.46791	-3.17921	-3.44652		-3.72087	-1.72474
-2.17133	-2.93499	-3.93496	-3.02909		-3.94636	-1.43582
-2.50773	-3.5288	-3.99584	-4.29334		-3.94304	-1.03528
-2.00099	-3.94071	-3.65852	-4.1814		-3.62248	-0.248327
-2.97564	-4.35741	-3.75083	-3.98073		-3.73371	-2.18601
-2.40857	-3.36929	-3.77381			-3.84995	-1.0075
-2.14468	-3.37679	-3.14016			-3.01346	-2.97138
-2.23472	-3.19114	-3.28435			-3.75591	-2.75749
-2.59429	-3.22323	-4.34216			-4.19998	-0.415652
-2.04999	-1.84331	-3.34356			-3.75511	-0.473179
-2.1775	-3.19113	-4.12741			-4.0565	-1.20545
-2.09544	-4.0054	-3.78775			-3.7205	-0.320263
-2.49029	-3.3308	-4.38536			-4.41544	-2.41437
-1.63169	-3.06519	-4.03713			-4.25084	-1.0037
-2.73049	-3.28383	-4.35366			-4.18574	-3.35795
-3.32787	-3.91014	-4.07332			-3.98887	-0.814615
-2.16817	-3.26947	-3.49892			-3.60912	-3.56949
-2.16394	-3.22993	-4.23985			-4.15097	-2.02813
-2.43939	-2.98087	-4.40535			-4.41093	-1.0578
-2.80728	-3.28305	-4.38936			-4.45063	-0.380423
-2.35906	-3.58445	-4.03716			-4.25085	-0.794073
-2.62026	-3.60725	-3.45135			-3.85908	-1.40898
-2.09588	-3.79463	-3.54277			-3.60347	-0.823977
-2.05071	-3.90836	-3.8925			-4.22241	-2.73924
-2.35168	-3.72114	-4.36898			-4.36746	-0.480013
-2.73675	-1.42965	-3.67983			-4.03903	-0.309858
-2.844	-3.3101	-4.35039			-4.35571	-0.56459
-2.05888	-4.24152	-3.53306			-3.58557	-2.07243
-2.56405	-3.31484	-4.33612			-4.23192	-2.02519
-2.98753	-3.00013	-3.82968			-3.92394	-0.361205
-2.78839	-2.89081	-4.07294			-3.97616	-3.23753
-2.28908	-3.23957	-2.97708			-3.30763	-0.583853
-2.52651	-3.22563	-3.21517			-3.61997	-0.290159
-2.80545	-3.17808	-4.08336			-4.1419	-2.42583
-2.66028	-3.27026	-3.9878			-3.97817	-0.485142
-2.58874	-3.39043	-4.16821			-4.15978	-0.226957
-0.941304	-3.90577	-4.25331			-4.25503	-3.07544
-2.42618	-3.74432	-3.80215			-3.78188	-2.9251
-2.56154	-2.77221	-4.22893			-4.26527	-0.713167
-1.5984	-3.80101	-3.90452			-3.78396	-1.08018
-2.88962	-3.84001	-4.14147			-4.05256	-0.560017
-1.80509	-3.31831	-3.97312			-4.2509	-0.357224
-2.47014	-2.8576	-3.54584			-3.7558	-0.349315
-1.86724	-4.18333	-4.10946			-4.29821	0.0074921
-2.13198	-3.85553	-4.13247			-4.07935	-0.145485
-1.36007	-3.11976	-6.51003			-3.66484	-1.7135
-2.11764	-3.08653	-3.11016			-3.57278	-3.30736
-2.28721	-3.49067	-4.33513			-4.43252	-1.76474
-1.9095	-3.8107	-4.14742			-4.13638	-0.509307
-2.81113	-3.54287	-2.16303			-3.41485	-0.111436
-2.77332	-3.29003	-3.66532			-3.65213	-0.58323
-1.98087	-3.94765	-4.39085			-4.4181	-2.64607
-2.53102	-3.49195	-3.24188			-3.9733	-0.469266
-2.50496	-3.49959	-3.71479			-3.88713	-0.0305122
-2.45508	-4.02502	-3.83476			-3.82664	-0.285203
-2.11345	-3.3295	-4.27669			-4.13045	-0.888116
-2.04202	-3.33339	-3.99296			-4.06304	-0.751338
-1.71179	-4.0351	-4.28808			-4.27857	-1.23623
-2.60488	-3.21031	-3.42551			-3.49085	-0.068735
-2.88688	-3.73462	-3.95771			-3.89665	-0.680191
-2.2377	-2.94189	-3.68098			-3.67493	-0.302784
-2.81594	-3.33578	-4.21346			-4.22385	-1.35136
-2.59241	-3.4037	-3.15864			-3.63584	-0.161231
-2.80842	-2.76728	-3.6597			-3.62052	-0.559845
-2.51867	-3.91615	-3.73414			-3.87028	-1.59387
-1.59409	-2.7973	-3.87043			-3.80815	-0.555654
-1.88866	-3.93148	-3.25264			-3.603	-1.3811
-2.76096	-3.37719	-4.18744			-4.04814	-0.459247
-2.49009	-3.42927	-4.15983			-4.20082	-2.98933
-2.26912	-3.18972	-3.88394			-4.17343	-0.171528
-2.6691	-3.21711	-3.53436			-4.03535	-0.206415
-2.14801	-3.58213	-3.98139			-3.88738	-0.268435
-1.34476	-3.25939	-3.88272			-3.90716	-1.20257
1.7707	-3.11448	-3.45594			-3.82787	-1.32883
-2.43441	-3.81798	-3.07461			-3.45239	-2.43133
-3.15239	-3.26327	-3.95733			-3.9722	-0.079019
-1.68374	-4.05497	-3.14483			-3.75543	-2.72846
-2.12771	-3.54361	-3.29483			-3.65241	-0.837078
-2.58192	-3.84228	-4.40642			-4.41944	-1.05941
-2.748	-2.77533	-4.18049			-4.22802	-2.55259
-2.13653	-3.34001	-4.11105			-4.13326	-0.242315
-2.55558	-3.27747	-3.66127			-3.65785	-3.13237
-1.9489	-3.80581	-3.75723			-4.18614	-1.58059
-2.87696	-3.17332	-3.08981			-3.12343	-0.339995
-2.43274	-3.78251	-4.13125			-4.16473	-3.555
-2.34627	-3.06711	-3.85213			-3.9607	-2.12028
-2.04628	-2.81654	-4.17915			-4.20824	-0.525705
-2.5912	-3.21408	-3.79973			-4.01152	-2.83664
-1.96632	-3.78519	-3.98179			-3.84753	-0.738585
-2.41587	-2.84539	-3.05111			-3.57748	-1.36104
-2.45169	-4.04805	-4.39178			-4.42516	-0.542177
-2.5702	-3.1988	-4.42659			-4.42551	-2.16244
-2.0562	-4.10323	-4.09639			-4.20131	-4.08482
-2.37749	-3.23752	-4.06157			-4.06454	-2.05237
-2.07585	-3.83834	-4.36872			-4.38749	-0.846311
-1.79743	-3.92243	-4.34805			-4.18408	-1.7076
-2.2409	-3.71204	-4.39308			-4.39153	-1.59381
-2.34808	-3.07789	-3.37591			-3.8913	-0.120227
-2.67013	-4.56584	-3.57248			-3.67699	-0.0930039
-2.15341	-4.16557	-4.11949			-4.14825	-2.78959
-2.7771	-3.12228	-4.22845			-4.35504	-1.33745
-2.72076	-3.93943	-4.04262			-4.24849	0.023756
-2.19202	-3.10688	-4.03901			-4.22988	-2.30663
-1.72193	-3.29768	-3.5148			-4.04639	-2.33108
-2.06587	-3.7999	-4.05438			-3.97625	-0.514535
-2.45431	-2.9788	-3.19507			-3.61402	-2.09509
-2.22776	-3.37263	-3.38892			-3.8054	-0.55822
-1.96128	-3.12429	-3.03798			-3.07084	-1.13632
-2.40115	-3.37195	-4.32787			-4.33167	-1.36248
-2.47922	-3.06436	-4.425			-4.42764	-3.45827
-1.7716	-3.38928	-3.32739			-3.76577	-0.199186
-1.77787	-3.7194	-3.9823			-3.97179	-2.14453
-2.52795	-3.8188	-3.74442			-4.05422	-3.47611
-2.21212	-3.69342	-3.06934			-3.08428	-0.604475
-2.44816	-4.03204	-4.07134			-4.19611	-0.202479
-2.66296	-4.18275	-4.20909			-4.10731	-2.11295
-1.51865	-3.84225	-3.85845			-3.83599	-3.55669
-2.30836	-3.57621	-3.87635			-3.95485	-1.40014
-2.59022	-3.7237	-3.91478			-4.15165	-1.44209
-2.24497	-3.95422	-4.03078			-3.99104	-2.78975
-2.28645	-3.80249	-4.1394			-4.24927	-0.213161
-2.21794	-3.56417	-4.00547			-4.10291	-1.43315
-2.25996	-3.91305	-4.22671			-4.08494	-0.880512
-1.76314	-3.52266	-3.74471			-3.8381	-0.97875
-2.08177	-3.39826	-3.30263			-3.17521	-0.233828
-3.05013	-3.84553	-4.0723			-3.99333	-0.242215
-2.03548	-3.19063	-4.13526			-4.01944	-0.313635
-2.48713	-3.04989	-4.23919			-4.08003	-3.40442
-1.79501	-3.26818	-3.22826			-3.65508	-0.597066
-1.92276	-3.27204	-4.18115			-4.1894	-0.48965
-2.3924	-3.89742	-3.90623			-3.85141	-2.35363
-2.1666	-3.82277	-3.9961			-3.92581	-0.581171
-1.99541	-3.50297	-4.31443			-4.32561	-2.52594
-2.79492	-3.14862	-3.30549			-3.84763	-2.01404
-2.74917	-3.4309	-3.65124			-3.71388	-0.325516
-2.61061	-3.21961	-3.31288			-3.82159	-0.633946
-1.87567	-3.24797	-3.81928			-3.9215	-0.475952
-2.38837	-3.76389	-4.03676			-4.251	-0.399218
-2.25066	-3.2797	-4.37243			-4.38016	-3.32746
-1.71359	-3.16743	-3.32931			-3.76289	-0.277649
-2.9148	-3.26614	-4.52013			-4.5309	-0.351557
-2.12381	-3.41704	-4.2497			-4.25744	-0.364115
-2.50197	-3.9834	-4.1152			-4.18111	-3.22758
-2.83866	-3.24994	-4.36022			-4.39068	-1.89462
-1.69309	-3.31481	-3.88572			-3.82271	-0.630603
-1.83905	-3.18063	-3.30679			-3.86141	-1.04539
-1.18668	-3.27319	-3.94498			-4.00241	-1.48355
-1.99853	-3.73745	-4.10886			-4.16888	-2.7383
-2.04941	-3.61897	-3.47473			-3.94826	-2.47501
-1.96239	-3.43688	-3.17109			-3.56185	-0.453927
-2.11948	-3.53776	-3.77256			-3.76942	0.0303139
-2.61928	-3.61672	-3.02015			-3.1564	-1.08576
-1.87784	-3.55468	-1.89381			-3.30909	-0.721822
-2.60223	-3.23936	-3.9612			-3.87498	-0.655879
-2.29963	-4.23461	-4.2405			-4.1992	-2.60066
-2.06573	-3.10621	-4.35153			-4.34368	-2.00131
-2.69289	-3.99761	-4.4617			-4.46538	-0.917583
-1.98545	-3.42535	-3.72547			-3.79078	-0.81234
-2.5647	-3.78768	-3.69064			-3.93495	-1.0888
-2.18854	-3.04327	-3.77006			-3.81747	-0.0689729
-2.04777	-4.21898	-3.20998			-3.46977	-2.5344
-2.34687	-3.36371	-4.00563			-4.2381	-1.06047
-2.68435	-3.949	-3.72845			-3.69295	-2.68888
-2.99795	-3.43612	-3.56289			-3.87835	-0.667016
-1.63411	-3.47054	-3.92328			-4.15061	-1.92491
-1.77326	-4.17927	-4.21268			-4.24626	-0.765256
-2.59088	-4.13035	-2.95057			-3.58176	-0.445525
-2.75676	-3.25087	-4.14691			-4.04061	-0.597019
-2.42914	-3.43242	-3.21888			-3.3088	-0.49553
-2.73483	-3.5564	-3.13942			-3.65658	-0.275611
-1.94032	-3.134	-3.32813			-3.71421	-1.76151
-1.76749	-4.08324	-3.56447			-3.52816	-0.395771
-2.54285	-3.40306	-3.03918			-3.65107	-2.87769
-2.19727	-3.9132	-2.81009			-3.1021	-2.3322
-2.18427	-2.88099	-4.05447			-3.98798	-1.01719
-1.82685	-3.87368	-4.43654			-4.43126	-0.163479
-2.85031	-3.35947	-4.36195			-4.36222	-0.649042
-2.36391	-3.84882	-3.68616			-3.79531	-3.60848
-2.17435	-3.60594	-3.86099			-4.08098	-1.01124
-1.72735	-3.57966	-3.82705			-3.81279	-1.39314
-1.68682	-4.1257	-3.81482			-3.81805	-0.691022
-1.76657	-4.16007	-3.40708			-3.68824	-2.61293
-2.49223	-2.7688	-3.73878			-4.02753	-0.398292
-2.59651	-3.18044	-4.4849			-4.33569	-2.60377
-1.0985	-3.61813	-4.40204			-4.41388	-0.378239
-2.70174	-3.96882	-3.42174			-3.71101	-0.688117
-1.98942	-3.71595	-3.08589			-3.44521	-0.195092
-2.0415	-3.76193	-4.36198			-4.38597	-2.01994
-2.41431	-3.73317	-3.23916			-3.96276	-0.356742
-2.06435	-3.86479	-3.15228			-3.1841	-0.959819
-1.96705	-3.32294	-4.29251			-4.17168	-0.219858
-2.34473	-3.66407	-3.51837			-3.71558	-2.28376
-2.0085	-3.33043	-4.35641			-4.40763	-0.293472
-1.51743	-3.20521	-3.9324			-3.91805	-0.588329
-2.01176	-3.17513	-2.88942			-3.36942	-0.315782
-2.61195	-3.32962	-3.41427			-3.75994	-0.941448
-2.77427	-3.42705	-3.91844			-3.99197	-0.181188
-1.50073	-3.81075	-4.0762			-4.18551	-0.493868
-2.36654	-3.64914	-3.31424			-3.75284	-1.23854
-2.24954	-3.49096	-3.91962			-4.14485	-2.28616
-2.22994	-3.78393	-4.47611			-4.4862	-0.710604
-2.2168	-3.38674	-3.63798			-3.64153	-0.237251
-2.7382	-3.81136	-3.57965			-3.54894	-1.62489
-2.7559	-3.85335	-4.21324			-4.10964	-0.306728
-2.30975	-3.18738	-3.45726			-3.56993	-0.470825
-2.33935	-2.99163	-4.01584			-4.0814	-0.114112
-1.66483	-3.91486	-3.78138			-3.78184	-0.908915
-1.78361	-3.20531	-3.19791			-3.49563	-0.622315
-2.03092	-3.49816	-4.3588			-4.36074	-1.88847
-1.91676	-3.76187	-3.72056			-3.69864	-2.52464
-2.6681	-4.45126	-4.36614			-4.35621	-0.681548
-2.4885	-3.29023	-3.37578			-3.61229	-0.535527
-2.6897	-4.00845	-4.3098			-4.32827	0.0204747
-2.79906	-3.98227	-4.4652			-4.45448	-0.470905
-2.05796	-4.06219	-3.82418			-3.79098	-0.518443
-1.80528	-4.28179	-4.34638			-4.35692	-0.401282
-1.98307	-3.81656	-3.8663			-3.92466	-1.06348
-1.95795	-4.26045	-4.03941			-4.04452	-0.0994124
-2.66931	-4.1104	-3.10592			-3.54345	-1.2632
-2.39451	-2.32835	-2.7812			-3.29887	-0.576519
-2.74172	-3.7885	-4.22972			-4.273	-2.07002
-2.72186	-4.21437	-3.50301			-4.09135	-0.277311
-2.4514	-3.59332	-4.19149			-4.10253	-1.08409
-2.57706	-3.82164	-4.29325			-4.19843	-0.161508
-2.02139	-3.17282	-3.55053			-3.79289	-2.22669
-2.3537	-3.31239	-4.36549			-4.36989	-0.844758
-2.47436	-2.98974	-4.38918			-4.39211	-3.06592
-2.70133	-3.33633	-4.2099			-4.21024	-1.2797
-2.09479	-3.03208	-3.84951			-3.81034	-0.85537
-2.35775	-4.1447	-4.3997			-4.39951	-0.441612
-0.542728	-4.07357	-3.83305			-3.79955	-0.482974
-2.95338	-3.24428	-3.92364			-3.93565	-1.21923
-1.79256	-3.03485	-4.47141			-4.46837	-2.81362
-2.19453	-3.39223	-4.07165			-3.90277	-2.69968
-2.87744	-3.72738	-3.45311			-3.96747	-1.04517
-2.75159	-3.23619	-2.98223			-3.47169	-0.2509
-2.19856	-2.9808	-4.0367			-4.25101	8.24e-05
-2.31431	-4.07465	-3.71021			-4.02215	-0.385268
-1.91279	-3.32443	-3.56137			-3.49931	-2.67502
-2.58808	-3.17603	-3.44503			-3.90296	-0.536449
-2.37213	-3.46219	-2.83842			-3.73822	-0.393598
-2.60578	-3.41839	-4.44276			-4.44209	-1.26477
-2.50428	-3.30733	-4.33671			-4.36636	-2.83354
-3.02083	-3.40575	-4.10208			-4.25185	-0.564948
-2.73585	-3.28229	-4.11898			-3.95484	-1.71653
-2.77905	-3.22375	-3.78681			-3.79617	-0.846792
-2.58645	-3.44377	-3.51398			-3.76741	-2.2876
-2.15814	-3.40722	-3.41175			-3.77788	-2.93423
-1.9805	-3.86152	-3.91247			-3.98115	-0.518047
-2.24559	-4.12434	-3.29454			-3.81797	-0.746346
-1.60358	-2.94949	-4.05216			-3.99327	-2.86879
-1.7282	-3.58444	-4.35897			-4.39418	-0.158156
-2.09989	-3.27297	-4.05416			-3.98169	-2.48758
-2.11049	-3.41886	-4.14065			-4.11085	-0.81873
-2.13058	-3.45343	-3.77476			-4.01249	-2.90185
-2.11272	-3.80299	-3.92191			-3.92063	-1.28333
-1.97686	-4.21048	-4.15125			-4.08302	-2.38472
-2.85807	-4.03608	-3.90926			-3.95596	-0.577771
-1.96947	-1.95869	-4.04936			-3.98846	-0.905857
-1.97307	-3.33311	-3.53813			-3.94209	-3.38645
-2.72764	-3.14236	-4.00059			-4.17776	-0.56221
-2.37444	-2.51331	-4.12519			-4.04141	-0.51816
-2.70374	-3.39901	-3.78047			-3.99722	-1.15866
-2.44026	-3.71898	-3.97199			-4.02498	-0.300607
-2.12416	-3.32626	-3.17448			-3.76477	-3.05103
-2.81088	-3.83521	-4.22948			-4.23961	-2.52194
-2.28721	-3.35453	-4.02754			-4.14452	-1.42942
-2.29479	-3.09052	-3.89513			-4.01356	-0.434692
-2.48628	-3.87335	-4.02619			-4.06683	-2.53847
-2.49663	-3.26223	-4.07115			-3.99457	-3.085
-2.23902	-3.91141	-3.45154			-3.33183	-0.91724
-2.2985	-3.52716	-2.851			-3.27773	-1.97689
-1.89959	-3.21865	-4.51889			-4.51747	-0.351061
-2.56908	-2.9802					-0.177224
-2.31188	-3.13506					-2.31487
-2.20303	-2.64092					-0.947464
-1.96685	-3.12858					-0.663113
-2.87073	-2.96491					-0.810885
-1.77777	-3.91176					-0.841342
-2.20558	-3.71046					-0.26041
-2.67	-2.81706					-0.649494
-2.36397	-3.20376					-0.511178
-2.68978	-3.11533					-0.49292
-2.10581	-3.66421					-1.99018
-2.90862	-3.21088					-1.62331
-2.59078	-3.35587					-3.60336
-2.25435	-3.17515					-0.898285
-3.2599	-3.03801					-3.11084
-2.63857	-3.36342					-3.13261
-2.32739	-3.40552					-0.678177
-2.6212	-3.41077					-0.89762
-2.22019	-3.92455					-3.64713
-2.43123	-3.11849					-1.38203
-2.66923	-3.02155					-2.35103
-2.27382	-2.95169					-1.63418
-2.83691	-3.00371					-0.604602
-2.24218	-3.98961					-0.288008
-2.09552	-3.24148					-1.17569
-1.97139	-2.70238					-1.96491
-2.90659	-3.22011					-0.781197
-1.76067	-3.75883					-0.837589
-2.48572	-3.55454					-2.62787
-2.14359	-3.16336					-1.10751
-2.51752	-3.26084					-0.201505
-2.13901	-3.32213					-1.27435
-2.41462	-4.05705					-0.80814
-2.36457	-3.4591					-2.11796
-2.85038	-3.6687					-0.23431
-2.38456	-3.56278					-0.778884
-2.27371	-3.96269					-1.47035
-1.94606	-3.38137					-0.808113
-1.70545	-2.97997					-0.500871
-1.71345	-3.4429					-2.12297
-1.88197	-4.02691					-4.16021
-2.42273	-2.90505					-0.699064
-2.68887	-3.33587					-0.149758
-1.56639	-3.11837					-0.856931
-2.2547	-3.7248					-1.75263
-2.35407	-3.66248					-0.660814
-2.37263	-4.18315					-0.547515
-1.66716	-3.59128					-0.567933
-2.99913	-3.4954					-1.41919
-2.92347	-4.1178					0.0539189
-1.73412	-2.9432					-0.728065
-1.86551	-3.71075					-1.17901
-2.76478	-3.23509					-0.758038
-2.43253	-4.11278					-3.50765
-1.71111	-3.2696					-1.35515
-0.897705	-3.74577					-0.337589
-1.25059	-2.62489					-0.784835
-1.49514	-4.46367					-0.329285
-1.95824	-2.77681					-0.388253
-1.79039	-3.57065					-0.42292
-2.6177	-3.90704					-0.931286
-1.91958	-4.13945					-3.40588
-1.99473	-2.89847					-0.1135
-2.05793	-3.17159					-0.580232
-2.08407	-4.03667					-0.898133
-2.59137	-2.85744					-0.410688
-2.28825	-3.82053					-0.744728
-2.02911	-3.84347					-0.119413
-2.06632	-4.00949					-0.458456
-2.12816	-2.92284					-2.61007
-2.54639	0.909458					-0.507953
-1.82389	-3.64157					-1.18376
-2.14875	-3.30948					-0.742443
-2.29469	-3.11021					-0.0460621
-2.56701	-3.22187					-0.206842
-2.10974	-3.69799					-0.446652
-2.20996	-4.01179					-1.48244
-2.898	-3.65037					-0.323723
-2.63256	-3.97891					-0.211898
-2.35757	-4.09005					-1.74474
-2.54359	-2.83285					-1.78438
-1.76352	-3.18545					0.0366138
-2.02021	-3.61771					-0.473349
-2.4243	-3.02111					-0.193864
-2.3678	-3.1548					-0.118704
-2.52404	-3.97651					-2.10588
-2.78144	-4.00948					-0.873755
-1.95849	-4.19095					-2.02352
-2.24998	-3.02258					-0.262448
-1.87364	-3.64668					-2.19477
-2.51253	-3.34988					-2.17661
-1.86019	-3.15178					-0.937597
-2.19301	-3.48276					-0.387073
-2.45407	-3.23039					-2.27087
-2.78238	-3.25227					-2.4675
-1.79026	-3.2911					-0.793431
-2.84704	-2.87579					-0.413028
-2.33691	-3.04267					-0.0718206
-2.2305						-2.64185
-2.1243						-0.558396
-2.1257						-0.280323
-1.69195						-0.330192
-1.9837						-0.271423
-1.96673						-1.05255
-2.75797						-3.19556
-2.42787						-0.40631
-2.43237						-0.790431
-2.4327						-1.166
-2.51327						-0.937997
-2.17073						-3.11932
-2.36802						-0.602139
-2.83326						-3.05866
-2.20133						-1.54707
-2.76639						-2.41754
-2.14172						-0.385448
-2.40944						-0.794751
-2.31962						-0.195146
-2.51375						0.0162522
-2.25039						-0.959898
-2.12196						-2.60551
-2.12588						-1.00271
-2.83762						-2.54589
-1.89965						-0.57002
-1.52952						-0.570634
-2.52468						-2.7198
-2.55511						0.0730284
-2.41944						-2.93934
-2.64986						-2.12282
-2.77001						-3.96812
-2.56024						-0.928108
-2.37784						-0.385407
-2.1043						-1.45195
-1.9545						-0.489765
-2.58674						-0.62041
-2.06535						-1.80972
-2.42758						-0.469317
-2.39712						-1.26719
-2.25081						-0.743903
-2.33284						-0.655706
-2.42908						-2.55714
-1.33856						-0.0324194
-1.80413						-1.68149
-2.67471						-0.881336
-2.87576						-0.78327
-2.61447						-0.791183
-2.34871						-0.114839
-2.26057						-2.27439
-2.1589						-1.95193
-0.966994						-2.08532
-1.44598						-0.0746056
-2.60656						-0.105836
-2.15723						-2.13482
-2.09395						-2.25465
-1.0283						-1.01339
-2.35133						0.0750755
-2.78736						-2.11326
						-0.395538
						-2.0528
						-0.254971
						-0.482727
						-0.459951
						-0.283045
						-0.440654
						-0.332944
						-0.759293
						-0.0733079
						-0.350204
						-1.63021
						-0.762735
						-3.13773
						-2.47085
						-3.04253
						-0.466519
						-0.685839
						-0.457645
						-0.242206
						-1.055
						-1.64476
						-0.515011
						-0.454366
						-0.744003
						0.0136067
						-0.356069
						-0.446512
						-0.777037
						-1.25125
						-0.713826
						-3.47818
						-0.130459
						-1.06985
						-0.446977
						-0.735749
						-0.363939
						-1.07102
						-2.59496
						-2.57246
						-2.14693
						-0.531825
						-2.49989
						-0.621112
						-1.68732
						-0.566292
						-0.276355
						-0.750568
						-2.56127
						-0.359752
						-0.921996
						-0.912828
						-0.764545
						-0.907832
						-0.326893
						-0.436201
						-0.371419
						-3.2329
						0.0347474
						-1.04827
						-0.605638
						-0.182949
						-0.62699
						-2.34645
						-1.49135
						-2.60494
						-0.177683
						-1.18252
						-3.01206
						-2.51554
						-0.298482
						-1.85193
						-0.5696
						-4.28113
						-0.136576
						-0.851636
						-1.70949
						-0.393894
						-0.249907
						-3.44679
						-0.893975
						-0.992439
						-0.352842
						-0.312675
						-1.24691
						-1.68717
						-0.909152
						-3.35356
						-0.120173
						-3.08446
						-0.47649
						-0.875685
						-0.744306
						-2.45972
						-0.429339
						-0.834696
						-1.16416
						-0.935552
						-1.22902
						-0.666904
						-0.52399
						-3.14337
						-2.83069
						-0.448343
						-0.417473
						-0.414192
						-3.63675
						-2.52914
						-0.238529
						-0.962482
						-0.938387
						-2.36588
						-0.757353
						-1.75031
						-2.54772
						-0.309207
						-0.78845
						-1.36558
						-0.238433
						-0.477669
						-0.00169516
						-0.809402
						-1.60968
						-0.62026
						-0.988374
						-0.686976
						-0.133129
						-2.42743
						-2.3765
						-0.749444
						-2.78603
						-0.425844
						-0.362095
						-0.284125
						-2.68011
						-0.50437
						-0.717098
						-3.58167
						-0.560713
						-1.51793
						-0.182279
						-0.198506
						-1.01316
						-1.19705
						-1.82994
						-0.268777
						-1.99539
						-0.684084
						-0.628786
						-1.8441
						-1.51846
						-1.12158
						-0.772917
						-2.26128
						-0.618169
						-3.55969
						0.0113919
						-0.356712
						-1.99196
						-0.389621
						-2.57252
						-2.48821
						-0.618702
						-0.598207
						-0.417718
						-2.98032
						-2.66466
						-1.88527
						-0.391611
						-3.26346
						-0.725847
						-2.29839
						-2.03305
						-0.582808
						0.0194768
						-0.722999
						-0.558224
						-0.340538
						-0.8799
						-1.00595
						-1.51806
						-0.380316
						-0.538281
						-0.603988
						-1.44042
						-0.195995
						-1.19635
						-3.02897
						-1.08432
						-1.42923
						-3.49352
						-2.1436
						-0.616123
						-0.386324
						0.0580954
						-2.70055
						-0.391836
						-0.532793
						-1.21913
						-0.158839
						-0.525561
						-0.00841554
						-3.0834
						-0.276873
						-2.14467
						-0.3118
						-1.49269
						-1.93181
						-0.097153
						-2.36647
						-2.01864
						-0.369857
						-0.447885
						-0.814201
						-3.19622
						-0.908327
						-0.891248
						-0.647835
						-0.620539
						-1.21565
						-0.0665017
						-1.51897
						-0.776333
						-2.30954
						-2.89144
						-0.612848
						-0.520621
						-0.294495
						-1.09358
						-0.355016
						-0.402587
						-3.1045
						-0.60459
						-3.06344
						-2.09443
						-2.14607
						-0.458347
						-2.69481
						-0.567699
						-0.934179
						-0.295536
						-0.787414
						-1.72225
						-0.643561
						-0.230667
						-0.553536
						-2.13398
						-0.590877
						-0.405957
						-2.06488
						-2.40241
						-0.751606
						0
						-0.462829
						-2.19582
						-0.292864
						-0.503777
						-0.609985
						-2.61544
						-0.32678
						-1.11295
						-2.11106
						-0.728069
						-3.02066
						-0.644559
						-1.59511
						-1.26379
						-0.454965
						-0.671616
						-0.388777
						-0.905683
						-1.77788
						-2.20847
						-1.81365
						-2.31886
						-0.286396
						-1.66388
						-1.07737
						-0.337866
						-3.45089
						-1.254
						-0.438667
						-2.32803
						-0.219411
						-0.696822
						-2.19279
						-0.254805
						-0.479647
						-0.545467
						-0.667729
						0.0478731
						-0.0599857
						-0.3395
						-3.17285
						-1.37546
						-1.90619
						-0.542789
						-0.752425
						-0.583653
						-0.515608
						-1.30917
						-1.77615
						-1.24574
						-0.464237
						-3.5751
						-3.11364
						-2.96292
						0
						-0.146312
						-3.16936
						-0.508106
						-1.28509
						-0.364592
						-0.344475
						-2.0175
						-1.68144
						-2.28815
						-0.434985
						-0.493133
						-0.614383
						-0.281826
						-0.244559
						-1.42076
						-0.723512
						-3.94278
						-0.22593
						-1.90326
						-0.820775
						-0.253329
						-0.668663
						-0.320762
						-0.672261
						-0.376777
						-0.699494
						0.0125898
						-0.70729
						-0.29642
						-0.974799
						-2.56592
						-0.784336
						-1.03087
						-1.63329
						-2.7227
						-0.456791
						-1.11914
						-2.48895
						-3.03021
						-2.46668
						-2.48025
						-0.457029
						-1.04995
						-2.16019
						-2.58883
						-0.387193
						-2.76242
						-2.70464
						-0.411953
						-0.0967944
						-0.3701
						-0.192201
						-0.835544
						-1.90031
						-0.692646
						-0.486729
						-0.613051
						-0.875633
						-0.67606
						-2.26695
						-0.133655
						-0.711674
						-0.615259
						-3.07306
						-2.55813
						-0.372504
						-2.09938
						-1.44741
						-0.572645
						-3.18987
						-2.77489
						-2.36961
						-2.13733
						-0.337182
						-0.413278
						-2.15171
						-1.27312
						-0.409816
						-0.115474
						0.0664752
						-0.475702
						-1.45021
						-1.31176
						-1.3852
						-0.870519
						-0.440106
						-0.849698
						-0.752817
						-0.466323
						-0.577112
						-0.0908846
						-0.192709
						-0.754663
						-2.17818
						-1.39969
						-0.173974
						-0.883469
						-0.508003
						-1.04276
						-0.623442
						-0.363758
						-0.965198
						-0.664958
						-0.622764
						-0.734317
						-0.950518
						-0.809931
						-0.508783
						-0.686292
						-1.61224
						-2.78822
						-2.69722
						-0.715319
						-1.37951
						-0.513935
						-0.258327
						-4.06713
						0.0232554
						-0.425905
						-2.52538
						-1.02592
						-1.52419
						-0.468628
						-0.0581256
						-0.853709
						-1.62064
						0.0645005
						-1.05536
						-0.775665
						-2.80601
						-0.492217
						-2.06868
						-2.7147
						0.0253494
						-0.0939844
						-0.546682
						-1.41158
						-2.68119
						-0.496509
						-1.68595
						0.0290314
						-1.82695
						-2.01302
						0.0789188
						-0.450527
						-0.771011
						-3.55342
						-0.918332
						-2.00968
						-0.297662
						-0.126814
						-1.89183
						-1.2209
						-2.53053
						-0.346109
						-0.397007
						-1.39825
						-3.5916
						-0.499628
						-1.08906
						-1.38872
						-2.44152
						-0.363256
						-0.297326
						-0.444571
						-0.273183
						-0.901267
						-0.909194
						-0.266723
						-2.63659
						-0.642631
						-0.3607
						-0.331476
						-0.550598
						-0.650579
						-0.509788
						-0.239011
						-1.70324
						-1.1889
						-2.09099
						-3.22129
						-0.61821
						-4.2806
						-0.871494
						-0.387672
						-0.615048
						-0.798447
						0.0735344
						-1.18236
						-0.271762
						-0.468765
						-0.664525
						-0.0544123
						-0.731011
						-2.02514
						-2.93354
						-1.20105
						-2.64612
						-2.09491
						-0.162101
						-1.14332
						-3.99119
						-2.52133
						-3.23807
						-0.544218
						-0.767714
						-0.796585
						0
						-1.66918
						-2.50729
						0.06082
						-0.747384
						-0.0785221
						-0.785168
						-0.433248
						-0.433428
						-2.51685
						-0.254769
						-0.303082
						-0.69537
						-0.883436
						-1.34644
						-2.28074
						-0.836533
						-3.16856
						-2.49147
						-1.95465
						-1.15458
						-1.04478
						-2.08582
						-0.532376
						-3.1425
						-0.331393
						-0.97829
						-0.451183
						-1.35871
						-1.01339
						-2.12937
						-0.949182
						-0.569674
						-0.343705
						-0.266855
						-0.27009
						-0.788657
						-2.58457
						-3.39472
						-0.578134
						-0.277713
						-0.781061
						-0.566829
						-1.44982
						-0.716126
						-0.357378
						-0.920399
						-0.382913
						-3.23978
						-0.85031
						-1.45265
						-2.90796
						-0.929132
						-0.595399
						-0.189212
						-0.706688
						-0.541226
						-0.539573
						-1.20046
						-0.310838
						-1.04174
						-1.55827
						-0.571946
						-1.97644
						-0.734749
						-2.1196
						-1.48662
						-1.39428
						-0.485206
						-1.85918
						-1.01796
						0.0601768
						-1.55279
						-0.407399
						-0.0195748
						-2.78768
						-2.73122
						0
						-3.05947
						-1.92045
						-1.33111
						-0.364124
						-1.2482
						-2.52367
						-0.680165
						-2.11217
						-0.465129
						-2.19555
						-0.992465
						-2.7806
						-3.09482
						-1.72452
						-2.12319
						-0.552566
						-0.518021
						-2.16394
						-0.572581
						-1.03764
						-1.75456
						-1.84579
						-0.878461
						-0.175471
						-0.593906
						-0.535604
						-1.38355
						-0.0616243
						-2.23445
						-1.48464
						-0.938491
						-0.56271
						-0.306023
						-2.52698
						-3.53809
						-2.04727
						-2.39339
						-0.701976
						-2.32863
						-2.98674
						-0.0601885
						-1.1849
						-0.626698
						0.031062
						-2.48181
						-2.46984
						-1.93546
						-3.10138
						-1.45385
						-0.87262
						-2.68295
						-2.39655
						-1.16212
						-0.5692
						-2.00539
						-0.834545
						-0.273956
						-2.07281
						-0.95219
						-2.24135
						-0.673569
						-1.00181
						-0.553678
						-0.174944
						-0.30304
						-0.0644018
						0.049146
						-0.496625
						-2.64065
						-0.492668
						-0.0219082
						-2.33178
						-0.543879
						-1.10726
						-2.4271
						-2.14965
						-2.92171
						-1.09363
						-0.488606
						-1.57389
						-2.72771
						-0.569744
						-1.80985
						-0.793661
						-2.39341
						-2.43965
						-2.37583
						-0.43862
						0.0271908
						-0.0216439
						-1.50232
						-0.241544
						0.0691361
						-2.20988
						-3.10873
						-2.2052
						-0.601324
						-0.698508
						-0.715666
						-0.467945
						-0.65838
						-0.12707
						-0.50823
						-3.76434
						-0.57721
						-0.400717
						-0.296304
						-1.16098
						-0.495912
						-1.07926
						-0.44113
						-0.44091
						-2.42322
						-1.21247
						-2.36712
						-0.259906
						-0.674864
						-0.597856
						-0.964588
						-0.323857
						-2.28322
						-1.39204
						-3.64708
						-1.17618
						-3.13694
						-0.059688
						-2.18624
						-0.950098
						-0.805098
						-1.08963
						-1.0808
						0.0466896
						-0.314689
						-2.07749
						-0.514833
						-2.696
						0.0123376
						-2.69599
						-2.06238
						-0.487764
						-0.498537
						-0.673184
						-0.750981
						0.0742097
						-1.90383
						-0.394377
						-1.0574
						-1.86595
						-0.253898
						-0.256983
						-0.691007
						-2.56553
						-1.36189
						-1.33263
						-0.678914
						-2.53736
						-2.74941
						-0.725761
						-1.10543
						-0.477112
						-0.96624
						-1.94604
						-0.947919
						-0.402398
						-1.25722
						-2.80448
						-1.1226
						-2.43333
						-2.0879
						-2.56992
						-0.289719
						-2.13791
						-0.532959
						-0.530008
						-0.204454
						-0.283682
						-1.21863
						-0.587889
						-0.647302
						-1.61364
						-0.642533
						-0.529209
						-0.411519
						-1.20489
						-3.31769
						-2.50706
						-0.810464
						-0.207002
						-0.397304
						-0.552836
						-0.356882
						-0.565978
						-0.222581
						-2.09129
						-2.8467
						-1.04252
						-0.185662
						-0.289761
						-0.425784
						-0.514329
						0.0496759
						-1.75123
						-2.84667
						-0.221923
						-2.15684
						-3.11769
						-2.3888
						-0.814422
						-0.382956
						-2.75502
						-0.294918
						-1.33493
						-0.605914
						-0.317208
						-0.00645254
						-0.970767
						-0.481102
						-0.389093
						-0.269231
						-3.06074
						-0.256838
						-0.349839
						-3.87356
						-0.592689
						-1.9444
						-0.564316
						-2.09134
						-1.09367
						-1.10349
						-0.301205
						-0.453336
						-0.103513
						-0.358845
						-0.871592
						-2.74605
						-0.746583
						-0.784655
						-1.75969
						-1.85334
						-0.920451
						-2.12542
						-2.69794
						-0.910175
						-2.54186
						-3.00702
						-3.4189
						-2.70384
						-0.422091
						-0.475625
						-1.0133
						-0.91575
						-0.210978
						-0.919806
						-0.295644
						-1.44753
						-0.171132
						0.0544348
						-0.353034
						-1.90943
						-0.328551
						-1.27071
						-0.151473
						-1.16514
						-1.86599
						-0.654519
						-1.00883
						-1.11858
						-0.476614
						-0.646807
						-2.09445
						-1.93971
						-0.312169
						-4.47165
						-0.826471
						-0.147488
						-0.0952615
						-2.04304
						-1.16423
						-0.789623
						-2.10969
						-0.0366987
						-1.42899
						-0.688273
						0.077854
						-0.0946861
						-2.34355
						-0.707319
						-0.818712
						-3.1781
						-0.828901
						-0.393769
						-0.731336
						-1.56571
						-0.356441
						-0.423687
						-0.367074
						-0.525064
						-0.295405
						-0.364123
						-0.604642
						-0.466901
						-3.11397
						-1.61419
						-0.934997
						-0.84783
						-2.75638
						-0.427897
						-0.312731
						-4.01578
						-0.471786
						-2.70205
						-0.830347
						-0.140731
						-0.967475
						-1.25392
						-0.339807
						-1.66088
						-2.00841
						-0.174374
						-0.466412
						-0.155333
						-0.0713763
						-0.503133
						-1.58791
						-0.661962
						-0.186607
						-1.02596
						0.0515541
						-0.422681
						-0.656865
						-0.701018
						-0.660328
						-0.469584
						-2.05979
						-0.489277
						-2.96746
						-0.131781
						-0.698447
						-0.815915
						-0.381516
						-0.964106
						-2.33182
						-0.797518
						-0.285899
						-0.877264
						-2.0477
						-2.76502
						-0.317555
						-2.24338
						-2.37444
						-0.687675
						-0.368545
						-2.741
						-1.99405
						-0.438565
						-1.65509
						-2.14301
						-0.623744
						-0.461263
						-3.41268
						-0.885317
						-2.37176
						-0.417815
						-2.43971
						-0.315256
						-2.88872
						-1.536
						-2.85065
						-0.416191
						-0.667618
						-2.818
						-0.0928244
						-0.543077
						-3.29895
						-0.477449
						0.0208965
						-0.637956
						-0.375424
						-0.51725
						-2.95193
						-0.748624
						-3.25604
						-1.49517
						-0.569661
						-0.398489
						-0.745226
						-0.555432
						-0.356341
						-1.08353
						-1.88949
						-1.09232
						-0.40555
						-0.650599
						-0.341846
						-1.80578
						-0.0135823
						-0.883837
						-0.423965
						-2.84404
						-2.67017
						-1.48281
						-0.531394
						-0.52689
						-0.51975
						-3.55078
						-2.84145
						-0.381321
						-0.587382
						-2.26186
						-2.64003
						-2.32704
						-0.627055
						-1.78113
						-3.06325
						-0.864806
						-2.05499
						-0.0690881
						-1.08183
						-0.164404
						-3.17426
						0.0172106
						-0.556246
						-1.38979
						-3.08431
						-0.198244
						-0.459996
						-1.80925
						-2.74016
						-0.440585
						-2.74251
						-0.61805
						-1.85002
						-0.767309
						-1.16949
						-0.249793
						-2.69246
						-0.0657124
						-0.646178
						-3.80936
						-0.523284
						-0.585944
						-2.07355
						-0.273232
						-1.76427
						-1.33985
						-1.12875
						-1.23068
						-1.53083
						0.0335678
						-0.345436
						-0.910758
						0.0416586
						-1.04704
						-0.565248
						-0.253698
						0.0197541
						-0.26017
						-0.391793
						-0.415828
						-0.105313
						-2.54691
						-1.05109
						-0.337016
						-1.74057
						-0.158728
						-0.25756
						-0.4597
						-0.251616
[truncated: 43,230 more rows]
